# Supplementary material for: A monoclinic modification of propane-1,3-diyl bis­(pyridine-3-carboxyl­ate)
Source: Acta Crystallogr Sect E Struct Rep Online. 2011 Jan 8;67(Pt 2):o278. doi: 10.1107/S1600536810054309 (PMC3051592; doi:10.1107/S1600536810054309)
Supplement: Supplementary file 2 [file e-67-0o278-Isup2.hkl]

# 
# h,k,l, Fc-squared, Fo-squared, sigma(Fo-squared) and status flag 
# 
data_I
_shelx_title ' ib26 in C2/c' 
_shelx_refln_list_code          4 
_shelx_F_calc_maximum      213.89 
_exptl_crystal_F_000       600.00 
_reflns_d_resolution_high  0.8228 
 
loop_ 
 _symmetry_equiv_pos_as_xyz 
 'x, y, z' 
 '-x, y, -z+1/2' 
 'x+1/2, y+1/2, z' 
 '-x+1/2, y+1/2, -z+1/2' 
 '-x, -y, -z' 
 'x, -y, z-1/2' 
 '-x+1/2, -y+1/2, -z' 
 'x+1/2, -y+1/2, z-1/2' 
 
_cell_length_a    24.4140 
_cell_length_b     4.8328 
_cell_length_c    11.5667 
_cell_angle_alpha  90.000 
_cell_angle_beta  100.671 
_cell_angle_gamma  90.000 
 
_shelx_F_squared_multiplier     1.000 
 
loop_ 
 _refln_index_h 
 _refln_index_k 
 _refln_index_l 
 _refln_F_squared_calc 
 _refln_F_squared_meas 
 _refln_F_squared_sigma 
 _refln_observed_status 
   4   0   0     2234.92     2104.83     82.23 o 
   6   0   0     2665.60     2257.68     60.14 o 
   8   0   0     7224.88     7069.14    140.85 o 
  10   0   0      146.51      160.68     16.05 o 
  12   0   0      185.04      177.10     14.60 o 
  14   0   0     7960.74     8397.02     75.85 o 
  16   0   0     1988.78     1854.87     31.72 o 
  18   0   0     1460.96     1401.34     37.85 o 
  20   0   0        3.50        4.74     15.56 o 
  22   0   0      198.62      177.67     20.92 o 
  24   0   0      271.60      292.27     22.89 o 
  26   0   0       18.37       25.34     23.72 o 
  28   0   0        9.46        5.97     20.29 o 
   1   1   0      287.72      303.29     24.88 o 
   3   1   0      287.46      289.49     16.08 o 
   5   1   0    45750.17    50324.58   1486.80 o 
   7   1   0      136.78      111.62     12.51 o 
   9   1   0     2327.18     2250.07     64.54 o 
  11   1   0     1568.95     1579.03     26.75 o 
  13   1   0     2871.30     2909.05     30.38 o 
  15   1   0        9.84       10.11      8.49 o 
  17   1   0       31.83       30.94     12.61 o 
  19   1   0      398.61      406.68     19.46 o 
  21   1   0      143.02      146.01     16.25 o 
  23   1   0      172.09      168.54     18.14 o 
  25   1   0        0.75       -0.46     19.37 o 
  27   1   0        0.05       -8.20     18.41 o 
   0   2   0      538.58      512.00     24.46 o 
   2   2   0      576.75      524.87     16.15 o 
   4   2   0     1407.39     1385.96     76.04 o 
   6   2   0       12.53       12.35      7.12 o 
   8   2   0       45.89       59.20     14.94 o 
  10   2   0     5757.69     5644.68    134.51 o 
  12   2   0      153.86      145.72     12.81 o 
  14   2   0        5.02        8.21      8.80 o 
  16   2   0        0.02       -0.08     15.13 o 
  18   2   0      294.42      318.07     20.31 o 
  20   2   0        0.00       -2.20     16.44 o 
  22   2   0       32.42       26.54     17.95 o 
  24   2   0      413.31      425.20     24.02 o 
  26   2   0        0.07       -5.55     13.36 o 
   1   3   0      635.87      642.51     59.52 o 
   3   3   0      270.14      274.38     23.61 o 
   5   3   0        0.73        3.52      9.92 o 
   7   3   0      529.12      517.87     14.56 o 
   9   3   0        2.74        3.26     10.11 o 
  11   3   0      391.76      391.00     18.16 o 
  13   3   0        0.38        1.92      8.74 o 
  15   3   0     1280.52     1310.11     22.19 o 
  17   3   0        3.52       20.06     16.98 o 
  19   3   0       29.89       36.16     18.99 o 
  21   3   0        4.97       12.13     17.18 o 
  23   3   0        0.20       -3.39     19.10 o 
  25   3   0        0.04       10.82     14.90 o 
   0   4   0      145.48      148.45     18.11 o 
   2   4   0      301.49      333.24     21.14 o 
   4   4   0      221.93      252.09     14.27 o 
   6   4   0       16.46       23.57      9.98 o 
   8   4   0      531.38      552.88     30.97 o 
  10   4   0       81.56       93.62     11.67 o 
  12   4   0       64.51       55.73     10.37 o 
  14   4   0        5.63        6.01     10.94 o 
  16   4   0       29.92       15.81     10.37 o 
  18   4   0      137.08      149.38     16.70 o 
  20   4   0      222.69      219.93     22.23 o 
   1   5   0       59.27       76.38     13.41 o 
   3   5   0      902.17      972.20     57.90 o 
   5   5   0        1.02       -2.77     12.78 o 
   7   5   0       68.28       76.45     13.71 o 
   9   5   0        0.14        6.84     13.09 o 
  11   5   0        1.53        4.03     13.53 o 
  13   5   0        0.90        4.36     10.08 o 
  15   5   0       46.24       45.09     13.16 o 
 -29   1   1        0.67       17.52     23.03 o 
 -27   1   1      370.26      362.79     21.19 o 
 -25   1   1       21.44       19.44     14.72 o 
 -23   1   1      160.24      166.69     13.45 o 
 -21   1   1      221.07      228.59     11.12 o 
 -19   1   1     1165.03     1230.05     27.10 o 
 -17   1   1      755.36      779.90     24.63 o 
 -15   1   1        2.87        2.03      6.47 o 
 -13   1   1      406.39      483.24     12.81 o 
 -11   1   1      578.51      557.67     14.38 o 
  -9   1   1     4792.85     4912.60    172.71 o 
  -7   1   1     2254.39     2086.92     24.95 o 
  -5   1   1    10779.83    10572.43    278.26 o 
  -3   1   1    16184.01    16925.93    379.40 o 
  -1   1   1      511.81      450.06     18.18 o 
   1   1   1     2227.36     1822.20     77.34 o 
   3   1   1     1194.75     1078.50     35.33 o 
   5   1   1    21021.82    22263.30    194.83 o 
   7   1   1     1055.46      994.15     31.49 o 
   9   1   1     2171.52     2107.49     44.51 o 
  11   1   1      222.34      236.01     15.92 o 
  13   1   1      188.93      192.78     17.46 o 
  15   1   1        1.33       -0.65     13.56 o 
  17   1   1        6.61        4.16     11.05 o 
  19   1   1      172.08      157.36     19.30 o 
  21   1   1      400.84      404.89     22.67 o 
  23   1   1       23.03       29.19     17.48 o 
  25   1   1       35.79       26.92     19.49 o 
  27   1   1       31.03       35.43     20.30 o 
 -26   2   1        1.34        2.66     18.18 o 
 -24   2   1      136.60      140.07     19.99 o 
 -22   2   1       63.15       38.02     17.60 o 
 -20   2   1       31.90       28.73     14.90 o 
 -18   2   1       56.18       57.20     10.91 o 
 -16   2   1      474.87      476.95     13.59 o 
 -14   2   1      101.06      118.57      9.36 o 
 -12   2   1      141.10      135.79      8.54 o 
 -10   2   1     2077.90     2054.72     19.22 o 
  -8   2   1     6192.98     6634.19    216.61 o 
  -6   2   1      457.57      465.70     14.08 o 
  -4   2   1     3581.39     3729.74     55.42 o 
  -2   2   1      888.13      795.92     33.02 o 
   0   2   1      109.24      101.46     12.02 o 
   2   2   1     1917.40     1813.16     40.11 o 
   4   2   1      266.58      230.37     13.93 o 
   6   2   1     2262.67     2208.22     31.84 o 
   8   2   1      327.89      345.19     17.97 o 
  10   2   1     8286.19     8496.42    499.91 o 
  12   2   1      593.03      553.91     19.45 o 
  14   2   1      504.96      453.64     20.56 o 
  16   2   1       91.49       71.46     16.76 o 
  18   2   1      120.54      110.60     17.76 o 
  20   2   1       14.96       22.18     16.56 o 
  22   2   1       64.58       64.82     18.56 o 
  24   2   1      293.15      320.05     23.89 o 
  26   2   1      171.78      189.62     23.85 o 
 -25   3   1        4.83        2.60     14.65 o 
 -23   3   1       12.10        8.82     11.46 o 
 -21   3   1        2.52        8.73     12.78 o 
 -19   3   1       15.67       12.75      8.76 o 
 -17   3   1      128.30      107.52      9.42 o 
 -15   3   1       57.16       56.08      9.53 o 
 -13   3   1      134.06      144.28     14.19 o 
 -11   3   1       67.87       59.29     11.49 o 
  -9   3   1        0.21        5.60     10.97 o 
  -7   3   1       31.25       36.55     15.44 o 
  -5   3   1      652.39      662.28     20.31 o 
  -3   3   1      977.41     1048.39     20.23 o 
  -1   3   1      125.57      144.07     10.42 o 
   1   3   1      951.64     1002.91     17.96 o 
   3   3   1      260.55      241.83     16.40 o 
   5   3   1       90.38       92.42      9.49 o 
   7   3   1       26.94       26.55     10.74 o 
   9   3   1      574.72      570.93     22.45 o 
  11   3   1      588.06      603.72     14.68 o 
  13   3   1      580.35      600.15     15.75 o 
  15   3   1     2505.13     2423.78     38.56 o 
  17   3   1      269.84      273.93     20.62 o 
  19   3   1       13.72       19.72     18.83 o 
  21   3   1       24.04       16.48     18.56 o 
  23   3   1       26.13       21.41     13.29 o 
 -20   4   1        9.26        7.86     15.75 o 
 -18   4   1        0.00        2.88     10.29 o 
 -16   4   1       18.55       16.18      9.55 o 
 -14   4   1       73.27       66.17      9.84 o 
 -12   4   1      126.74      102.30      9.21 o 
 -10   4   1       46.59       60.67      9.61 o 
  -8   4   1        1.15        4.02      8.68 o 
  -6   4   1       68.87       67.90     12.34 o 
  -4   4   1       56.20       56.19     10.37 o 
  -2   4   1        1.06       -0.88     11.60 o 
   0   4   1       57.40       66.23      9.09 o 
   2   4   1       25.50       27.66     10.73 o 
   4   4   1      260.53      292.71     12.89 o 
   6   4   1       54.79       54.38     11.42 o 
   8   4   1     1473.11     1431.81     73.23 o 
  10   4   1      108.07      105.76     12.41 o 
  12   4   1       13.63       11.77      9.11 o 
  14   4   1       21.06       22.50     12.29 o 
  16   4   1      321.00      280.22     16.07 o 
  18   4   1        7.19        9.90     18.18 o 
  20   4   1      383.73      341.17     22.47 o 
 -15   5   1       57.21       52.30     12.61 o 
 -13   5   1       41.10       52.67     10.27 o 
 -11   5   1       73.00       78.97     11.92 o 
  -9   5   1      109.21       99.45     12.12 o 
  -7   5   1       77.24       72.81     11.38 o 
  -5   5   1       36.11       40.06     10.96 o 
  -3   5   1       26.68       28.52     12.96 o 
  -1   5   1      298.75      330.71     21.54 o 
   1   5   1        1.95        5.06     10.11 o 
   3   5   1      867.77      886.26     35.43 o 
   5   5   1        1.97       -2.65     10.78 o 
   7   5   1        2.85        7.62     10.32 o 
   9   5   1       56.82       60.54     13.79 o 
  11   5   1        1.48       15.19     13.73 o 
  13   5   1        5.88        9.58     11.92 o 
 -28   0   2       17.66       23.72     24.69 o 
 -26   0   2       11.21       18.09     13.28 o 
 -24   0   2        6.33        8.49     11.31 o 
 -22   0   2      586.24      587.00     18.10 o 
 -20   0   2      334.60      299.12     14.53 o 
 -18   0   2     1496.01     1452.32     67.92 o 
 -16   0   2     1882.31     2010.84     43.72 o 
 -14   0   2     1230.50     1242.43     43.38 o 
 -12   0   2      200.70      185.73     12.89 o 
 -10   0   2      456.19      456.47     17.53 o 
  -8   0   2     2956.14     3060.21     77.44 o 
  -6   0   2    11645.68    11462.04     78.77 o 
  -4   0   2     4134.00     3618.16     90.96 o 
  -2   0   2    26553.73    26914.06    296.57 o 
   0   0   2     8466.17     7596.23    213.31 o 
   2   0   2    11070.46    10054.04    293.30 o 
   4   0   2     3459.47     3059.92     76.57 o 
  10   0   2      703.71      656.78     32.00 o 
  12   0   2        4.06       15.29     15.25 o 
  14   0   2       45.16       38.25     15.37 o 
  16   0   2      487.38      528.16     29.47 o 
  18   0   2       79.32       78.27     17.10 o 
  20   0   2       12.11       15.75     17.33 o 
  22   0   2       29.10       21.22     21.80 o 
  24   0   2      543.11      591.48     34.63 o 
  26   0   2       80.78       78.38     25.38 o 
 -29   1   2       70.11       68.56     17.41 o 
 -27   1   2       15.87       17.00     12.78 o 
 -25   1   2       16.11       24.07      9.97 o 
 -23   1   2      128.79      118.38      8.72 o 
 -21   1   2       31.41       30.86      8.81 o 
 -19   1   2        0.33        5.29      8.02 o 
 -17   1   2      449.44      451.20     11.50 o 
 -15   1   2      391.69      385.14     11.44 o 
 -13   1   2     2010.70     2173.48     37.10 o 
 -11   1   2     3487.26     3408.54     43.84 o 
  -9   1   2      148.63      160.41      7.86 o 
  -7   1   2      488.90      527.07     12.96 o 
  -5   1   2       76.10       65.64      7.30 o 
  -3   1   2      405.89      422.35     24.94 o 
  -1   1   2     3907.17     3662.46    180.07 o 
   1   1   2     1483.19     1442.72     48.21 o 
   3   1   2    12720.36    12486.13    116.80 o 
   5   1   2     9483.88     9089.78    113.31 o 
   7   1   2     2855.53     2540.42    119.33 o 
   9   1   2      486.64      527.14     21.74 o 
  11   1   2       53.89       49.57     15.06 o 
  13   1   2      503.02      472.01     22.07 o 
  15   1   2        6.72        8.86     13.90 o 
  17   1   2      105.68       97.93     12.75 o 
  19   1   2      595.62      590.14     26.23 o 
  21   1   2      547.68      550.49     26.30 o 
  23   1   2      400.26      407.86     25.29 o 
  25   1   2       18.17       23.72     19.49 o 
  27   1   2       29.01       29.58     20.84 o 
 -26   2   2      213.67      203.55     21.15 o 
 -24   2   2      113.40      115.97     12.10 o 
 -22   2   2      108.37       82.89      9.83 o 
 -20   2   2        7.88       18.37      8.66 o 
 -18   2   2        3.86        6.30      7.45 o 
 -16   2   2       34.09       30.14      6.88 o 
 -14   2   2      461.34      490.91      9.77 o 
 -12   2   2     1412.67     1454.94     21.72 o 
 -10   2   2       58.43       44.81      9.15 o 
  -8   2   2     2442.30     2588.00    133.66 o 
  -6   2   2      604.46      634.03     13.73 o 
  -4   2   2     1583.66     1378.74    120.67 o 
  -2   2   2        8.49       21.42     11.15 o 
   0   2   2     2816.87     2835.78    181.93 o 
   2   2   2      464.78      457.78     16.62 o 
   4   2   2      733.24      729.96     33.26 o 
   6   2   2      701.28      688.82     34.35 o 
   8   2   2     4667.34     4479.17     78.24 o 
  10   2   2     2889.27     2794.85     48.63 o 
  12   2   2      190.33      227.60     17.77 o 
  14   2   2      169.08      169.77     16.88 o 
  16   2   2      648.41      697.25     22.27 o 
  18   2   2     1288.55     1304.86     34.52 o 
  20   2   2       46.12       51.11     16.68 o 
  22   2   2      142.02      161.88     20.38 o 
  24   2   2        5.74        4.54     19.26 o 
  26   2   2      121.15      115.48     22.65 o 
 -25   3   2       15.82       23.88     20.41 o 
 -23   3   2       59.41       47.64     21.61 o 
 -21   3   2       71.37       63.58     12.01 o 
 -19   3   2      373.59      362.27     17.85 o 
 -17   3   2      105.01       69.85     10.04 o 
 -15   3   2       26.80       22.89      8.62 o 
 -13   3   2        1.92        6.97      7.77 o 
 -11   3   2      609.83      568.99     16.49 o 
  -9   3   2        4.79        5.04      7.08 o 
  -7   3   2      772.77      835.20     39.12 o 
  -5   3   2      993.81     1062.18     75.48 o 
  -3   3   2      830.43      910.80     16.71 o 
  -1   3   2      429.27      482.14     17.51 o 
   1   3   2      595.11      591.93     20.34 o 
   3   3   2        8.84       13.57      8.15 o 
   5   3   2      426.85      436.38     12.08 o 
   7   3   2      861.52      832.95     18.14 o 
   9   3   2      389.65      380.50     13.73 o 
  11   3   2      101.66       97.18     11.17 o 
  13   3   2     4537.06     4650.34     82.37 o 
  15   3   2      435.93      386.00     22.25 o 
  17   3   2        4.39        9.32     11.17 o 
  19   3   2      403.61      395.56     22.40 o 
  21   3   2       46.90       46.06     14.90 o 
  23   3   2       10.85        9.94     19.41 o 
 -20   4   2        6.12        6.41     14.21 o 
 -18   4   2        4.80        4.93     11.16 o 
 -16   4   2        0.33        7.29     10.63 o 
 -14   4   2        2.46       -2.72      9.79 o 
 -12   4   2       41.02       34.68      8.56 o 
 -10   4   2      756.07      716.37     14.86 o 
  -8   4   2      180.91      186.56     13.64 o 
  -6   4   2       47.61       49.36     12.49 o 
  -4   4   2       13.62       14.83     12.13 o 
  -2   4   2      269.04      287.77     14.57 o 
   0   4   2      100.64      112.34     13.02 o 
   2   4   2      920.23      964.82     18.31 o 
   4   4   2      236.48      235.86     17.57 o 
   6   4   2     1961.00     2060.01     86.30 o 
   8   4   2      746.59      809.24     17.25 o 
  10   4   2       36.04       35.27     11.71 o 
  12   4   2      270.11      269.90     13.83 o 
  14   4   2      183.21      204.66     12.09 o 
  16   4   2       89.37       89.03     13.45 o 
  18   4   2      269.40      251.77     13.93 o 
  20   4   2      640.43      598.22     15.47 o 
 -15   5   2      173.79      161.36     13.87 o 
 -13   5   2      176.25      175.64     11.50 o 
 -11   5   2       66.84       54.96     11.18 o 
  -9   5   2        4.60        6.17     11.01 o 
  -7   5   2       12.37       14.66     10.30 o 
  -5   5   2      157.80      154.30     20.09 o 
  -3   5   2        0.28       -2.38     10.68 o 
  -1   5   2      344.70      351.41     14.02 o 
   1   5   2      682.15      703.35     16.72 o 
   3   5   2      495.20      524.04     19.68 o 
   5   5   2      126.63      118.32     14.56 o 
   7   5   2      272.38      274.56     13.69 o 
   9   5   2      101.31      115.95     12.89 o 
  11   5   2      162.27      156.42     13.99 o 
  13   5   2        7.66       15.66     10.59 o 
 -29   1   3       23.78       24.50      8.18 o 
 -27   1   3       39.31       44.77     10.54 o 
 -25   1   3       45.47       41.12      9.21 o 
 -23   1   3       50.98       44.08      7.66 o 
 -21   1   3      155.21      163.81     10.01 o 
 -19   1   3      175.72      177.26      9.61 o 
 -17   1   3        1.09        1.36      5.73 o 
 -15   1   3       87.12       90.01      7.43 o 
 -13   1   3      442.74      505.48     11.21 o 
 -11   1   3      959.61     1027.72     25.34 o 
  -9   1   3      831.28      792.11     12.38 o 
  -7   1   3      124.69      103.66      7.16 o 
  -5   1   3       98.84      101.38      7.87 o 
  -3   1   3      510.42      453.64     13.25 o 
  -1   1   3     1196.17     1099.44     26.75 o 
   1   1   3      957.96      832.26     36.96 o 
   3   1   3      515.68      524.02     21.28 o 
   5   1   3     3893.14     3875.11     57.41 o 
   7   1   3      282.87      266.10     21.79 o 
   9   1   3      154.19      141.78     33.22 o 
  11   1   3       10.43       21.14     14.36 o 
  13   1   3        1.97        6.12     13.71 o 
  15   1   3        9.44        9.59     14.98 o 
  17   1   3      150.14      156.19     18.07 o 
  19   1   3      526.03      553.19     25.42 o 
  21   1   3      816.07      826.86     32.96 o 
  23   1   3       81.84       97.95     20.34 o 
  25   1   3        0.06        0.39     20.22 o 
 -26   2   3        5.37        9.63      7.89 o 
 -24   2   3       31.31       26.99      8.30 o 
 -22   2   3       50.22       48.64      7.85 o 
 -20   2   3      303.43      295.62     14.84 o 
 -18   2   3       19.73       20.95      8.24 o 
 -16   2   3       20.22       27.08      9.25 o 
 -14   2   3      646.02      681.44     25.54 o 
 -12   2   3       77.02       71.56      7.36 o 
 -10   2   3        0.02        8.14      7.58 o 
  -8   2   3       43.94       25.81      7.01 o 
  -6   2   3     1041.23     1116.16     43.48 o 
  -4   2   3       65.71       79.81      8.33 o 
  -2   2   3      787.01      841.08     36.97 o 
   0   2   3     3216.21     3390.66     38.57 o 
   2   2   3     1906.84     2012.96     35.81 o 
   4   2   3      471.24      416.89     17.37 o 
   6   2   3       79.57       76.83     12.08 o 
   8   2   3      604.12      613.09     36.41 o 
  10   2   3      102.67       97.01     12.14 o 
  12   2   3      507.08      497.16     21.10 o 
  14   2   3     1437.90     1466.73     33.51 o 
  16   2   3     2554.18     2726.49     48.55 o 
  18   2   3       37.60       32.08     16.56 o 
  20   2   3       27.45       26.15     16.91 o 
  22   2   3        3.21       -5.85     19.25 o 
  24   2   3       26.77       20.60     19.91 o 
 -25   3   3       54.71       42.06     14.35 o 
 -23   3   3        3.46        9.91     10.55 o 
 -21   3   3      160.31      153.83     12.29 o 
 -19   3   3       28.80       18.91     10.47 o 
 -17   3   3       53.47       52.25      8.90 o 
 -15   3   3       39.70       32.19      9.58 o 
 -13   3   3      283.71      316.89     10.44 o 
 -11   3   3      413.06      424.43     21.19 o 
  -9   3   3       15.97       19.66      9.08 o 
  -7   3   3        8.22       12.28      7.09 o 
  -5   3   3      974.70      906.93     39.73 o 
  -3   3   3     2309.69     2438.46    125.34 o 
  -1   3   3      416.36      410.31     12.74 o 
   1   3   3      536.17      545.24     14.92 o 
   3   3   3      657.29      607.61     16.84 o 
   5   3   3       30.74       34.97     14.40 o 
   7   3   3       35.03       34.96     12.03 o 
   9   3   3     1252.90     1243.75     94.39 o 
  11   3   3     3443.81     3308.00     79.42 o 
  13   3   3      476.16      484.01     18.20 o 
  15   3   3      167.83      156.88     18.65 o 
  17   3   3      132.38      149.85     15.06 o 
  19   3   3        9.75       19.56     19.79 o 
  21   3   3       74.84       58.66     17.64 o 
 -20   4   3        1.29       -1.26     11.35 o 
 -18   4   3       82.75      102.91     12.31 o 
 -16   4   3       35.06       23.90     10.79 o 
 -14   4   3      419.80      403.27     16.19 o 
 -12   4   3       94.07       81.83      8.28 o 
 -10   4   3      176.94      180.09     18.18 o 
  -8   4   3      384.58      373.15     10.81 o 
  -6   4   3      444.67      474.52     22.33 o 
  -4   4   3      128.76      117.30     12.63 o 
  -2   4   3        3.36        7.62     17.21 o 
   0   4   3        2.17        8.39      9.84 o 
   2   4   3      342.93      341.34     13.66 o 
   4   4   3     1050.10     1108.66     29.28 o 
   6   4   3      791.50      747.06     53.79 o 
   8   4   3      142.57      144.02     10.86 o 
  10   4   3      234.42      239.03     12.12 o 
  12   4   3       29.19       26.69     11.12 o 
  14   4   3        3.28        2.35     11.20 o 
  16   4   3      177.40      185.58     17.41 o 
  18   4   3      735.10      674.76     22.84 o 
 -13   5   3      118.00      116.83     11.05 o 
 -11   5   3       22.45       22.79      9.78 o 
  -9   5   3       99.61      101.67     11.48 o 
  -7   5   3       67.83       71.08     13.92 o 
  -5   5   3        0.12        2.07     10.41 o 
  -3   5   3       12.67       13.33     13.00 o 
  -1   5   3        4.47        9.39     12.80 o 
   1   5   3      416.87      453.38     16.92 o 
   3   5   3        0.01       12.50     13.64 o 
   5   5   3      200.89      214.93     13.10 o 
   7   5   3       95.71       80.27     13.79 o 
   9   5   3       34.23       32.45     13.87 o 
  11   5   3        1.77        2.55     14.98 o 
 -28   0   4      204.30      189.18     11.37 o 
 -26   0   4        8.08       11.14     10.49 o 
 -24   0   4      167.60      190.29     10.77 o 
 -22   0   4     2487.70     2532.14     66.15 o 
 -20   0   4      940.96      990.72     47.27 o 
 -18   0   4       59.33       52.52      8.33 o 
 -16   0   4      204.57      207.13      8.80 o 
 -14   0   4      257.19      261.39     13.55 o 
 -12   0   4       40.55       28.61     11.04 o 
 -10   0   4     2347.00     2364.85     36.91 o 
  -8   0   4      343.42      284.79     11.35 o 
  -6   0   4     5386.52     5517.44     49.32 o 
  -4   0   4     1201.07     1005.67     21.66 o 
  -2   0   4      170.75      209.50     12.86 o 
   0   0   4      322.07      287.22     19.94 o 
   2   0   4     7483.24     7391.12    547.32 o 
   4   0   4     1565.09     1441.82     28.19 o 
   6   0   4       22.65       28.19     18.87 o 
   8   0   4     4234.30     4523.16     77.83 o 
  10   0   4     3539.75     3584.68     68.92 o 
  12   0   4     2631.67     2783.92     62.59 o 
  14   0   4        0.94        8.16     10.48 o 
  16   0   4       13.74       18.28     13.82 o 
  18   0   4      695.11      714.66     24.97 o 
  20   0   4       10.73       18.24     16.02 o 
  22   0   4      382.28      391.29     24.52 o 
  24   0   4      186.89      188.41     21.55 o 
  26   0   4     2837.98     2774.18    159.42 o 
 -29   1   4       86.93       79.23     22.34 o 
 -27   1   4      646.51      658.96     36.99 o 
 -25   1   4      356.52      352.59     11.66 o 
 -23   1   4       72.22       75.00      7.82 o 
 -21   1   4       59.63       62.79      6.88 o 
 -19   1   4       55.24       51.76      7.83 o 
 -17   1   4      527.30      571.39     13.80 o 
 -15   1   4       14.31       15.24      5.86 o 
 -13   1   4      101.39      111.88      7.41 o 
 -11   1   4     1538.70     1598.18     50.32 o 
  -9   1   4      209.51      204.64      8.00 o 
  -7   1   4       60.68       61.39      8.08 o 
  -5   1   4       67.78       74.97      7.59 o 
  -3   1   4     1081.82     1077.12     30.67 o 
  -1   1   4       29.19       19.64      7.44 o 
   1   1   4       61.80       60.78     10.04 o 
   3   1   4     1205.96     1119.41     33.44 o 
   5   1   4     1956.44     2086.65     61.25 o 
   7   1   4      682.71      763.29     26.15 o 
   9   1   4       96.89      103.98     23.65 o 
  11   1   4       63.24       63.17     21.22 o 
  13   1   4     1656.47     1623.68     44.12 o 
  15   1   4      275.24      269.92     19.50 o 
  17   1   4        9.24       19.72     15.60 o 
  19   1   4       40.41       26.92     16.41 o 
  21   1   4     1449.08     1644.91     48.20 o 
  23   1   4       44.77       52.53     21.26 o 
  25   1   4        7.33       11.86     25.07 o 
 -26   2   4       32.34       44.18     10.15 o 
 -24   2   4      120.03      105.19      9.27 o 
 -22   2   4       17.61       20.03      8.48 o 
 -20   2   4       12.63       14.07      7.68 o 
 -18   2   4       56.90       79.67     10.05 o 
 -16   2   4      922.08      994.40     23.12 o 
 -14   2   4       12.24       21.23      6.95 o 
 -12   2   4      375.06      352.16     10.00 o 
 -10   2   4      281.09      316.58     11.49 o 
  -8   2   4      633.77      635.09     11.27 o 
  -6   2   4      770.12      723.77     28.70 o 
  -4   2   4       23.66       30.34      8.40 o 
  -2   2   4      171.17      195.56      9.92 o 
   0   2   4      890.81      886.57     26.32 o 
   2   2   4     3524.76     3616.15    190.22 o 
   4   2   4       18.61       15.80     10.70 o 
   6   2   4       24.34       22.09     11.68 o 
   8   2   4      870.40      795.34     58.52 o 
  10   2   4        0.86        0.60     16.06 o 
  12   2   4        5.13       16.71     15.52 o 
  14   2   4       16.10       12.90     16.56 o 
  16   2   4     1610.83     1573.88     35.98 o 
  18   2   4       65.66      102.65     17.41 o 
  20   2   4        0.00       10.98     17.10 o 
  22   2   4       49.84       36.13     13.94 o 
  24   2   4       40.96       47.18     20.68 o 
 -25   3   4       24.30       22.31      8.37 o 
 -23   3   4        2.98        5.39      8.87 o 
 -21   3   4      251.12      268.70     10.53 o 
 -19   3   4      216.26      173.98      8.65 o 
 -17   3   4        0.17        4.65      9.44 o 
 -15   3   4       79.57       76.00      7.38 o 
 -13   3   4      148.27      149.23      9.04 o 
 -11   3   4        9.65        8.28      7.22 o 
  -9   3   4      177.73      189.16      9.60 o 
  -7   3   4        7.52       12.04      6.31 o 
  -5   3   4      646.13      695.39     12.67 o 
  -3   3   4     1098.23     1180.02     26.72 o 
  -1   3   4      262.26      269.72     18.10 o 
   1   3   4        4.04        6.05     10.27 o 
   3   3   4       35.20       26.87     10.79 o 
   5   3   4        2.28        1.85     10.34 o 
   7   3   4       93.85       95.80     19.84 o 
   9   3   4       62.96       66.63     10.32 o 
  11   3   4     1815.89     1818.46     30.70 o 
  13   3   4       43.50       43.41     13.17 o 
  15   3   4       93.79      108.16     18.91 o 
  17   3   4       94.53       51.46     18.45 o 
  19   3   4       61.54       67.09     19.22 o 
  21   3   4        1.06        4.97     18.33 o 
 -20   4   4        0.00        3.91     11.59 o 
 -18   4   4        5.14       11.10      9.42 o 
 -16   4   4       37.30       42.14      9.72 o 
 -14   4   4      277.58      253.18     10.67 o 
 -12   4   4       11.73       10.51      8.34 o 
 -10   4   4      105.86       95.95     10.10 o 
  -8   4   4      240.71      243.93     10.71 o 
  -6   4   4       74.60       79.50      7.33 o 
  -4   4   4       87.55       93.09     12.92 o 
  -2   4   4       30.08       35.98      9.83 o 
   0   4   4       19.77       25.46      9.86 o 
   2   4   4        1.49        0.81     15.71 o 
   4   4   4       70.00       87.30     12.17 o 
   6   4   4     1168.04     1130.29     25.15 o 
   8   4   4      202.05      192.43     14.40 o 
  10   4   4        0.09       -0.37     10.18 o 
  12   4   4       19.28       26.03     11.39 o 
  14   4   4       10.03       18.06     19.91 o 
  16   4   4       63.75       67.17     15.79 o 
  18   4   4      177.43      162.46     15.80 o 
 -13   5   4      129.91      114.24     12.30 o 
 -11   5   4        2.17        4.04     11.41 o 
  -9   5   4      236.02      215.10     12.85 o 
  -7   5   4        0.39       -4.68      8.73 o 
  -5   5   4        2.84       11.86     11.49 o 
  -3   5   4       11.35       17.71     11.07 o 
  -1   5   4      149.05      134.43     12.71 o 
   1   5   4      537.59      510.68     14.83 o 
   3   5   4       40.12       43.62     14.17 o 
   5   5   4       33.84       37.85     14.89 o 
   7   5   4       17.69       32.83     13.77 o 
   9   5   4      155.07      147.24     16.30 o 
  11   5   4      122.79      102.07     16.84 o 
 -27   1   5        1.84        2.93      7.34 o 
 -25   1   5      595.57      614.99     12.34 o 
 -23   1   5        0.43        4.49      6.41 o 
 -21   1   5       67.77       73.19      8.01 o 
 -19   1   5      495.50      493.05     23.46 o 
 -17   1   5      654.46      641.71     18.11 o 
 -15   1   5     2197.40     2282.18     18.73 o 
 -13   1   5      438.46      429.14      9.74 o 
 -11   1   5      316.97      389.19     10.61 o 
  -9   1   5       86.75       73.56      6.88 o 
  -7   1   5       14.28        8.23      6.60 o 
  -5   1   5     1515.67     1519.87     31.04 o 
  -3   1   5     1090.61     1053.03     37.06 o 
  -1   1   5     8729.31     8709.99    159.07 o 
   1   1   5      552.70      534.05     19.71 o 
   3   1   5     3171.31     3464.54     76.64 o 
   5   1   5      505.30      536.57     14.62 o 
   7   1   5     2574.38     2536.94     29.86 o 
   9   1   5      158.15      137.27     13.25 o 
  11   1   5       13.07       21.49     18.14 o 
  13   1   5       28.72       30.50     23.07 o 
  15   1   5      257.85      253.61     15.88 o 
  17   1   5      697.35      772.54     27.82 o 
  19   1   5       70.61       87.63     18.68 o 
  21   1   5      556.06      562.91     20.93 o 
  23   1   5      206.86      218.79     18.75 o 
 -26   2   5        2.43        5.01      9.58 o 
 -24   2   5        1.51        5.07      8.73 o 
 -22   2   5       83.90       87.67      9.07 o 
 -20   2   5      100.70       92.45      9.43 o 
 -18   2   5      163.10      146.93      8.81 o 
 -16   2   5      511.27      515.70     19.13 o 
 -14   2   5      606.21      547.60     12.27 o 
 -12   2   5      651.85      683.52     12.31 o 
 -10   2   5      502.48      513.14     10.77 o 
  -8   2   5      974.37      963.76     25.64 o 
  -6   2   5     2065.57     2101.28     58.13 o 
  -4   2   5      391.00      385.31     10.56 o 
  -2   2   5     1059.74     1171.74     26.46 o 
   0   2   5       97.86      100.06      8.21 o 
   2   2   5      303.30      352.40     12.23 o 
   4   2   5     1134.05     1186.80     23.63 o 
   6   2   5      185.55      187.29     13.69 o 
   8   2   5      754.94      770.82     24.52 o 
  10   2   5      677.67      634.84     32.13 o 
  14   2   5        9.89        4.27     16.64 o 
  16   2   5      509.07      489.65     22.41 o 
  18   2   5      528.11      462.41     23.06 o 
  20   2   5       66.07       63.17     19.53 o 
  22   2   5       74.05       84.39     20.95 o 
 -23   3   5       11.91        8.77     10.27 o 
 -21   3   5       22.06       13.11      8.96 o 
 -19   3   5       48.12       49.07      9.25 o 
 -17   3   5       74.16       74.79      8.64 o 
 -15   3   5       65.02       66.55      7.34 o 
 -13   3   5      131.15      134.18     11.11 o 
 -11   3   5      106.72      107.69      9.88 o 
  -9   3   5       48.10       52.73      7.87 o 
  -7   3   5     1075.71     1104.15     23.61 o 
  -5   3   5      481.03      508.78     12.81 o 
  -3   3   5        4.72       12.54      9.07 o 
  -1   3   5       72.28       76.18      7.77 o 
   1   3   5      119.16      129.91     12.57 o 
   3   3   5      279.91      286.69     14.17 o 
   5   3   5       81.09       72.53     11.51 o 
   7   3   5      343.26      330.91     22.51 o 
   9   3   5      300.18      316.41     28.37 o 
  11   3   5      114.36      107.52     13.07 o 
  13   3   5       22.64       35.28     18.22 o 
  15   3   5       24.40       39.59     16.98 o 
  17   3   5       11.70       31.08     20.03 o 
  19   3   5       13.11       30.15     18.75 o 
 -20   4   5       37.09       36.27     12.06 o 
 -18   4   5        5.98        6.70      9.52 o 
 -16   4   5       36.23       33.90      9.90 o 
 -14   4   5       10.41       10.90      8.83 o 
 -12   4   5      102.49      122.43      8.87 o 
 -10   4   5      102.69       99.42     10.61 o 
  -8   4   5       19.40       22.12      8.60 o 
  -6   4   5        0.00        2.80      7.39 o 
  -4   4   5       55.82       58.34     10.50 o 
  -2   4   5      134.74      130.58     12.68 o 
   0   4   5      404.38      410.56     15.16 o 
   2   4   5      289.84      258.48     12.34 o 
   4   4   5        5.74        3.70     16.52 o 
   6   4   5       10.27       11.44     15.33 o 
   8   4   5        3.69       12.99     13.60 o 
  10   4   5        2.41        5.33     10.48 o 
  12   4   5      144.76      144.13     13.73 o 
  14   4   5       81.28      104.07     15.95 o 
  16   4   5       11.57       21.57     15.06 o 
 -13   5   5        0.34        1.54     11.63 o 
 -11   5   5        8.26       12.04     11.23 o 
  -9   5   5       35.08       28.45     11.74 o 
  -7   5   5       11.62       11.71     11.11 o 
  -5   5   5       95.02       90.22     14.93 o 
  -3   5   5       21.86       18.46     11.83 o 
  -1   5   5        7.20        7.13     11.38 o 
   1   5   5       13.28       10.60     12.03 o 
   3   5   5        7.96       12.32     13.18 o 
   5   5   5        8.35       13.02     13.36 o 
   7   5   5       78.67       83.91     14.60 o 
   9   5   5       11.93       13.73     15.54 o 
 -28   0   6      184.55      170.75     17.20 o 
 -26   0   6       48.02       36.45     14.05 o 
 -24   0   6     3381.42     3415.62     82.70 o 
 -22   0   6      189.81      193.95     13.90 o 
 -20   0   6     3300.19     3559.70     47.65 o 
 -18   0   6      182.22      186.95     14.00 o 
 -16   0   6      879.58      877.12     18.26 o 
 -14   0   6        0.10        1.76      7.74 o 
 -12   0   6       61.78       47.85     13.46 o 
 -10   0   6     1678.48     1418.94    358.66 o 
  -8   0   6     4154.23     4643.86     37.86 o 
  -6   0   6     5126.96     5615.07     65.24 o 
  -4   0   6     1082.29     1074.45     41.89 o 
  -2   0   6      134.36      124.31     11.76 o 
   0   0   6     1478.62     1389.01     34.15 o 
   2   0   6      307.08      287.10     14.83 o 
   4   0   6     1876.34     1765.25     26.11 o 
   6   0   6      403.68      352.17     18.40 o 
   8   0   6     2291.55     2564.90     50.30 o 
  10   0   6      450.90      524.80     25.69 o 
  12   0   6     1158.32     1268.27     38.42 o 
  14   0   6        3.39        3.35     16.64 o 
  16   0   6        8.30       14.57     13.73 o 
  18   0   6      212.10      229.10     18.14 o 
  20   0   6      360.00      385.05     21.59 o 
  22   0   6      312.04      293.91     22.24 o 
 -27   1   6        0.59        2.23      8.71 o 
 -25   1   6      304.69      306.91     10.74 o 
 -23   1   6        0.05        2.85      7.19 o 
 -21   1   6      101.86       99.36      8.76 o 
 -19   1   6     1816.07     1904.99     17.83 o 
 -17   1   6       39.82       33.36      8.06 o 
 -15   1   6      567.62      565.08     10.88 o 
 -13   1   6      163.12      180.64      8.55 o 
 -11   1   6     2126.97     2309.76     29.03 o 
  -9   1   6      264.45      256.97      7.88 o 
  -7   1   6        2.89        7.82      5.58 o 
  -5   1   6      411.57      397.91     12.98 o 
  -3   1   6     1591.18     1686.54     25.02 o 
  -1   1   6      480.13      512.91     11.87 o 
   1   1   6       39.86       37.29      7.22 o 
   3   1   6      273.25      323.22     11.88 o 
   5   1   6       95.40       83.50      9.90 o 
   7   1   6       68.65       84.03     10.04 o 
   9   1   6      243.95      231.00     14.05 o 
  11   1   6       45.40       40.77     12.75 o 
  13   1   6      685.50      669.49     21.53 o 
  15   1   6      408.45      383.94     17.33 o 
  17   1   6        4.84        8.26     11.02 o 
  19   1   6      131.28      140.12     15.25 o 
  21   1   6       14.46       14.98     13.72 o 
  23   1   6        6.43       16.30     15.03 o 
 -26   2   6        1.36        9.93     10.51 o 
 -24   2   6       22.98       20.47      8.78 o 
 -22   2   6       74.73       73.43      8.24 o 
 -20   2   6       30.50       27.56      8.97 o 
 -18   2   6      146.00      140.17      8.90 o 
 -16   2   6      173.22      186.48      8.66 o 
 -14   2   6     1381.33     1294.74     32.01 o 
 -12   2   6       14.97       16.61      6.90 o 
 -10   2   6      640.58      622.48     12.51 o 
  -8   2   6        0.02        2.69      7.96 o 
  -6   2   6      450.89      439.07     11.35 o 
  -4   2   6      244.69      278.31     10.80 o 
  -2   2   6      291.11      313.43     14.17 o 
   0   2   6     1208.47     1302.94     35.09 o 
   2   2   6      168.52      161.13     10.23 o 
   4   2   6      655.04      756.96     36.21 o 
   6   2   6        5.90        9.08      9.11 o 
   8   2   6        7.29        5.94      8.15 o 
  10   2   6       29.02       37.71     14.11 o 
  12   2   6      260.76      231.31     30.83 o 
  16   2   6        2.86        4.16     12.25 o 
  18   2   6      166.44      208.19     21.15 o 
  20   2   6       37.54       47.45     19.56 o 
 -23   3   6      172.78      182.93     12.84 o 
 -21   3   6       23.53       22.77     10.13 o 
 -19   3   6        3.23       -3.22      8.92 o 
 -17   3   6       90.90      110.71      9.49 o 
 -15   3   6      113.58      111.44      8.10 o 
 -13   3   6       22.98       22.55      9.13 o 
 -11   3   6       45.96       50.24     10.06 o 
  -9   3   6     2510.25     2550.18     23.20 o 
  -7   3   6       68.64       66.31      7.91 o 
  -5   3   6       67.52       60.21      8.81 o 
  -3   3   6        0.00        1.20      7.68 o 
  -1   3   6      117.29      119.60     10.51 o 
   1   3   6       49.87       40.78      7.86 o 
   3   3   6       32.90       28.78     10.40 o 
   5   3   6      414.18      407.54     15.39 o 
   7   3   6      345.71      311.61     20.80 o 
   9   3   6      192.24      208.60     17.44 o 
  11   3   6        1.00        0.73     27.19 o 
  13   3   6        0.99       11.13     18.52 o 
  15   3   6      136.62      141.72     20.76 o 
  17   3   6        8.74       11.48     18.22 o 
  19   3   6       14.50       34.93     19.72 o 
 -18   4   6      101.25      101.58     11.54 o 
 -16   4   6      195.55      195.41     10.08 o 
 -14   4   6      202.39      171.41     11.45 o 
 -12   4   6       45.04       39.58     10.50 o 
 -10   4   6       60.02       73.21      8.81 o 
  -8   4   6       48.18       49.47      8.32 o 
  -6   4   6       52.23       49.21      9.62 o 
  -4   4   6      820.92      829.89     29.34 o 
  -2   4   6      119.36      119.70      9.45 o 
   0   4   6       45.69       42.59      7.80 o 
   2   4   6       82.29       64.87     12.11 o 
   4   4   6       22.09       21.50     12.03 o 
   6   4   6       15.52        8.70     17.75 o 
   8   4   6        2.54        5.93     17.10 o 
  10   4   6        2.79       -3.46     13.68 o 
  12   4   6        2.14        0.67     15.39 o 
  14   4   6       64.24       51.80     21.26 o 
 -11   5   6        2.55        2.50      9.06 o 
  -9   5   6       95.52       81.26      9.97 o 
  -7   5   6       46.69       40.37     10.70 o 
  -5   5   6        1.58       10.87      7.20 o 
  -3   5   6      145.55      133.60      9.70 o 
  -1   5   6       23.95       30.44     13.81 o 
   1   5   6      153.12      142.07     21.46 o 
   3   5   6        4.29       11.36     11.12 o 
   5   5   6       99.47      119.27     19.82 o 
 -27   1   7      312.81      306.31     12.52 o 
 -25   1   7       53.23       47.33      8.41 o 
 -23   1   7      338.22      334.52     11.37 o 
 -21   1   7        0.13        3.03      8.17 o 
 -19   1   7      956.97      931.39     13.31 o 
 -17   1   7      781.89      763.60     12.16 o 
 -15   1   7      431.67      459.84      9.55 o 
 -13   1   7      256.23      287.87     12.94 o 
 -11   1   7        0.42        4.40      6.46 o 
  -9   1   7       55.32       69.90      6.86 o 
  -7   1   7      184.02      164.24      7.66 o 
  -5   1   7      111.04      114.05      7.30 o 
  -3   1   7      986.40     1124.21     45.14 o 
  -1   1   7       94.15       71.83      7.20 o 
   1   1   7      236.47      266.47     11.56 o 
   3   1   7       84.01       77.25      8.86 o 
   5   1   7      329.27      341.41     11.91 o 
   7   1   7       54.70       53.03      9.85 o 
   9   1   7        0.29        0.89     11.77 o 
  11   1   7       31.13       39.69     13.68 o 
  13   1   7      180.34      158.12     12.68 o 
  15   1   7       65.30       64.33     14.47 o 
  17   1   7      237.78      231.05     11.97 o 
  19   1   7       38.91       31.77     14.39 o 
  21   1   7       13.16       16.53     16.17 o 
 -24   2   7        0.19       -1.14     10.31 o 
 -22   2   7       42.06       47.39     10.30 o 
 -20   2   7       18.05       19.83      7.88 o 
 -18   2   7      113.63      112.16      8.24 o 
 -16   2   7        3.05        0.53      8.48 o 
 -14   2   7     2305.77     2290.81     51.54 o 
 -12   2   7     1593.43     1653.94     44.12 o 
 -10   2   7      704.99      704.14     24.35 o 
  -8   2   7       37.45       42.14      6.76 o 
  -6   2   7      466.73      501.36     11.73 o 
  -4   2   7        0.04        3.39      7.13 o 
  -2   2   7        6.24        4.87      9.24 o 
   0   2   7      168.17      178.43     10.74 o 
   2   2   7      446.91      489.94     13.08 o 
   4   2   7      222.91      217.34     11.26 o 
   6   2   7      210.21      191.12     11.18 o 
   8   2   7      101.00       84.37     11.90 o 
  10   2   7       66.10       71.49     11.68 o 
  12   2   7      268.24      245.66     14.23 o 
  14   2   7        0.21        4.75     15.63 o 
  16   2   7       57.44       53.51     13.76 o 
  18   2   7        1.10        1.57     11.58 o 
  20   2   7       68.73       71.21     15.46 o 
 -23   3   7      376.07      411.32     25.02 o 
 -21   3   7      118.70      118.96     10.43 o 
 -19   3   7       26.53       22.40     10.50 o 
 -17   3   7        0.47        1.03      8.96 o 
 -15   3   7       12.88       13.19      7.75 o 
 -13   3   7        0.86        4.48      8.19 o 
 -11   3   7      680.42      694.07     32.33 o 
  -9   3   7     2541.32     2591.31    109.31 o 
  -7   3   7      282.23      289.80     12.05 o 
  -5   3   7      230.01      260.38     11.99 o 
  -3   3   7       30.63       32.45      8.90 o 
  -1   3   7      105.82       97.27      9.21 o 
   1   3   7       58.15       51.73      8.67 o 
   3   3   7      131.67      126.42     10.29 o 
   5   3   7      464.84      463.00     22.66 o 
   7   3   7       36.46       50.79     11.00 o 
   9   3   7      104.99       89.22     12.03 o 
  11   3   7       37.55       35.35     16.95 o 
  15   3   7       55.75       61.20     21.03 o 
  17   3   7        9.53       15.79     20.76 o 
 -18   4   7       42.01       63.81     10.56 o 
 -16   4   7      727.15      680.04     41.83 o 
 -14   4   7      157.02      141.81     11.36 o 
 -12   4   7      157.60      173.58      9.65 o 
 -10   4   7        2.83       13.91      8.18 o 
  -8   4   7       12.02       18.18      8.28 o 
  -6   4   7       19.00       24.91      9.34 o 
  -4   4   7      813.70      824.84     15.55 o 
  -2   4   7      465.89      452.25     19.34 o 
   0   4   7        3.63        6.73      9.00 o 
   2   4   7       43.39       35.30      9.25 o 
   4   4   7       13.76       15.94     10.92 o 
   6   4   7        0.78        7.91      8.98 o 
   8   4   7      137.75      132.40     20.73 o 
  10   4   7       98.28      111.43     19.86 o 
  12   4   7      107.70      104.45     17.99 o 
  -7   5   7        9.71       25.45     15.40 o 
  -5   5   7      111.65      103.50     12.69 o 
  -3   5   7       39.43       32.90     10.61 o 
  -1   5   7        0.49        5.75     11.53 o 
   1   5   7      421.02      393.20     17.22 o 
 -26   0   8        1.88       14.54     13.91 o 
 -24   0   8      216.73      214.79     15.22 o 
 -22   0   8      959.45      933.84     46.04 o 
 -20   0   8       62.69       56.89     12.95 o 
 -18   0   8      147.73      177.54     20.36 o 
 -16   0   8      128.26      126.86     11.18 o 
 -14   0   8      173.06      152.52     13.12 o 
 -12   0   8       33.86       37.48      6.96 o 
 -10   0   8      208.07      172.23     12.56 o 
  -8   0   8       71.33      105.60      9.35 o 
  -6   0   8      729.39      745.37     17.23 o 
  -4   0   8      107.34      110.02     12.44 o 
  -2   0   8      613.52      590.43     34.54 o 
   0   0   8        5.67       14.77      7.95 o 
   2   0   8      290.06      275.42     12.57 o 
   4   0   8     5061.18     5219.61    153.08 o 
   6   0   8      800.03      791.06     28.07 o 
   8   0   8      110.67      117.69     19.11 o 
  10   0   8      101.19      122.73     19.07 o 
  12   0   8        1.03       11.75     16.60 o 
  14   0   8       39.43       38.82     22.76 o 
  16   0   8       22.68       40.90     19.68 o 
  18   0   8      396.95      382.39     20.39 o 
  20   0   8      213.51      228.24     19.18 o 
 -25   1   8       85.90       74.78      9.20 o 
 -23   1   8        0.00        6.37      8.79 o 
 -21   1   8      100.42      106.82      8.93 o 
 -19   1   8      453.18      444.34      9.70 o 
 -17   1   8      852.05      890.59     12.53 o 
 -15   1   8      319.95      295.48      9.05 o 
 -13   1   8      124.63      125.57      7.10 o 
 -11   1   8      446.49      442.88     17.85 o 
  -9   1   8       13.40       11.12      7.97 o 
  -7   1   8       85.78       79.51      7.56 o 
  -5   1   8        0.01       -3.82      5.92 o 
  -3   1   8     1139.33     1140.45     23.30 o 
  -1   1   8     2812.94     2811.41     55.47 o 
   1   1   8      810.84      848.78     15.63 o 
   3   1   8      127.12      127.34      9.68 o 
   5   1   8       97.54       79.97      8.32 o 
   7   1   8       12.97       10.97      9.58 o 
   9   1   8      426.91      422.78     14.78 o 
  11   1   8        5.10       12.74     11.88 o 
  13   1   8      218.99      210.13     15.09 o 
  15   1   8      163.11      154.48     15.99 o 
  17   1   8        0.72        0.43     15.58 o 
  19   1   8       42.53       46.13     12.69 o 
 -24   2   8       44.22       41.33     10.56 o 
 -22   2   8       22.69       24.19      8.81 o 
 -20   2   8      426.54      443.55     11.92 o 
 -18   2   8        3.78        6.51      6.61 o 
 -16   2   8      555.11      546.56     14.87 o 
 -14   2   8      580.34      602.42     12.16 o 
 -12   2   8      626.67      637.84     13.05 o 
 -10   2   8      103.42      107.00     10.70 o 
  -8   2   8      311.21      333.32     12.40 o 
  -6   2   8     2191.23     2267.52     48.76 o 
  -4   2   8      571.43      565.47     15.94 o 
  -2   2   8        1.11        3.85      8.32 o 
   0   2   8       52.88       46.73     10.00 o 
   2   2   8      774.42      856.73     15.96 o 
   4   2   8        0.11        7.52      9.44 o 
   6   2   8       11.49       11.35      9.31 o 
   8   2   8      107.65       96.74     10.90 o 
  10   2   8      385.25      334.40     14.23 o 
  12   2   8        0.13        0.66     13.94 o 
  14   2   8      152.32      142.34     16.31 o 
  16   2   8       50.67       54.04     19.80 o 
  18   2   8       47.09       56.93     15.16 o 
 -21   3   8        7.14        9.33     11.14 o 
 -19   3   8       33.06       24.02      9.69 o 
 -17   3   8      210.07      223.47      9.01 o 
 -15   3   8      134.36      133.68     10.03 o 
 -13   3   8      523.15      542.55     10.46 o 
 -11   3   8     2090.32     2180.63     22.51 o 
  -9   3   8        0.37        1.05      8.87 o 
  -7   3   8     1117.15     1193.94     64.78 o 
  -5   3   8      315.90      313.45     12.57 o 
  -3   3   8       72.88       70.21      9.85 o 
  -1   3   8        3.52        0.78      9.29 o 
   1   3   8       97.99       88.32      8.93 o 
   3   3   8       40.81       31.91      9.73 o 
   5   3   8      235.30      180.73     11.14 o 
   7   3   8      418.64      420.79     14.91 o 
   9   3   8       18.32       16.53     10.86 o 
  11   3   8       21.24       23.89     11.36 o 
  13   3   8      183.33      193.52     24.27 o 
  15   3   8        2.81       19.45     14.93 o 
 -16   4   8      196.29      192.97     10.48 o 
 -14   4   8      260.58      257.34     10.58 o 
 -12   4   8       43.27       49.25      9.15 o 
 -10   4   8       84.64       85.76      9.70 o 
  -8   4   8       83.33       87.55      9.79 o 
  -6   4   8      117.79      113.91      9.81 o 
  -4   4   8      927.49      950.92     15.94 o 
  -2   4   8      372.05      382.10     12.34 o 
   0   4   8      637.48      592.41     14.52 o 
   2   4   8       28.03       35.05     11.02 o 
   4   4   8        0.86        4.30     10.58 o 
   6   4   8        4.03       11.51     10.98 o 
   8   4   8       71.40       90.19     11.95 o 
  10   4   8       74.59      116.20     22.99 o 
 -25   1   9       35.25       42.13     10.89 o 
 -23   1   9       81.70       85.63      8.84 o 
 -21   1   9        2.63        0.61      7.03 o 
 -19   1   9      122.42      117.65      7.85 o 
 -17   1   9       22.88       27.15      7.23 o 
 -15   1   9       19.40       20.12      6.41 o 
 -13   1   9       22.82       14.30      6.71 o 
 -11   1   9      143.71      141.70      7.71 o 
  -9   1   9       16.61       16.37      7.10 o 
  -7   1   9      101.55       90.56      7.98 o 
  -5   1   9       63.65       55.74      6.94 o 
  -3   1   9     1657.79     1597.90     34.12 o 
  -1   1   9      262.82      276.82     10.19 o 
   1   1   9     1286.85     1375.78     39.42 o 
   3   1   9        0.42        8.08      8.49 o 
   5   1   9      379.03      402.90     13.42 o 
   7   1   9      378.45      440.73     12.61 o 
   9   1   9      522.24      550.59     16.07 o 
  11   1   9      526.37      547.77     18.19 o 
  13   1   9        0.10        4.76     10.84 o 
  15   1   9      142.31      121.45     16.26 o 
  17   1   9        0.23        1.58     16.35 o 
 -22   2   9      298.74      307.16     11.31 o 
 -20   2   9       43.05       47.31      8.70 o 
 -18   2   9        9.80        8.13      8.11 o 
 -16   2   9        8.90       23.11      8.30 o 
 -14   2   9       26.60       31.25      7.71 o 
 -12   2   9      198.29      204.22      9.19 o 
 -10   2   9       18.42       16.34      7.58 o 
  -8   2   9     1640.49     1795.02     37.89 o 
  -6   2   9      242.27      246.16     10.46 o 
  -4   2   9     1714.91     1727.66     46.40 o 
  -2   2   9       84.90       86.13      8.13 o 
   0   2   9       45.68       42.72      8.85 o 
   2   2   9        0.74        6.73      9.91 o 
   4   2   9       76.18       87.42     10.58 o 
   6   2   9      123.73      121.54     10.84 o 
   8   2   9        6.75        4.54      9.82 o 
  10   2   9      630.88      565.80     16.12 o 
  12   2   9      143.05      163.66     16.01 o 
  14   2   9      137.75      124.08     16.78 o 
  16   2   9       15.74       14.89     19.07 o 
 -19   3   9       43.73       52.53     11.37 o 
 -17   3   9      136.14      136.45     12.43 o 
 -15   3   9      203.31      204.00     10.75 o 
 -13   3   9      646.06      679.11     12.45 o 
 -11   3   9       12.89        9.25      9.13 o 
  -9   3   9      950.76      967.23     14.89 o 
  -7   3   9      640.03      681.35     14.52 o 
  -5   3   9        0.56        5.70      8.64 o 
  -3   3   9      109.80      115.21      8.78 o 
  -1   3   9       42.60       62.83     10.08 o 
   1   3   9       38.76       44.87     10.46 o 
   3   3   9        0.02        5.12     10.32 o 
   5   3   9      201.77      192.93     12.13 o 
   7   3   9      103.00      103.30     10.79 o 
   9   3   9        2.65       -1.55     10.84 o 
  11   3   9        4.87        7.83     13.04 o 
  13   3   9       25.36       32.42     18.05 o 
 -12   4   9       19.77       19.86      8.53 o 
 -10   4   9      168.62      176.91     13.03 o 
  -8   4   9       34.07       37.74      9.43 o 
  -6   4   9      354.27      370.96     12.58 o 
  -4   4   9        1.33       -0.79     10.54 o 
  -2   4   9      342.23      337.13     12.07 o 
   0   4   9       16.15       12.50      8.22 o 
   2   4   9        0.88       12.68     10.94 o 
   4   4   9        3.79        2.83      9.78 o 
   6   4   9        8.59       17.44     11.48 o 
 -24   0  10      117.18      119.75     16.14 o 
 -22   0  10       45.84       50.84     11.14 o 
 -20   0  10      132.70      138.04     13.04 o 
 -18   0  10      176.22      167.60     21.34 o 
 -16   0  10       13.54        1.46      9.05 o 
 -14   0  10      880.03      737.90    119.85 o 
 -12   0  10     2762.92     2468.88     45.12 o 
 -10   0  10       15.22       13.38     10.67 o 
  -8   0  10       38.16       30.47      9.10 o 
  -6   0  10     1112.27     1182.58     45.42 o 
  -4   0  10      188.58      196.39     10.74 o 
  -2   0  10      405.11      433.30     36.30 o 
   0   0  10       62.38       59.61      9.84 o 
   2   0  10     9789.73    10408.53     73.10 o 
   4   0  10       13.09       20.41     12.82 o 
   6   0  10     2065.95     2193.34     44.81 o 
   8   0  10       10.77       18.25     12.90 o 
  10   0  10      131.86      144.73     21.69 o 
  12   0  10       28.95       20.45     19.83 o 
  14   0  10       32.73       34.12     20.10 o 
  16   0  10      282.41      274.71     27.36 o 
 -23   1  10        9.43        0.48     10.51 o 
 -21   1  10        1.65        1.27     10.02 o 
 -19   1  10      239.71      256.52     10.49 o 
 -17   1  10      453.32      434.46     21.99 o 
 -15   1  10        8.86        5.25      5.99 o 
 -13   1  10        0.08        4.48      6.21 o 
 -11   1  10      330.29      297.62      8.09 o 
  -9   1  10      403.30      366.74      9.56 o 
  -7   1  10     1355.73     1267.69     17.53 o 
  -5   1  10       27.18       27.09      7.71 o 
  -3   1  10     2155.08     2143.97     63.97 o 
  -1   1  10       58.45       68.72     10.64 o 
   1   1  10      422.54      425.02     21.88 o 
   3   1  10       10.54       12.73      8.62 o 
   5   1  10        2.96        5.24      9.91 o 
   7   1  10     1923.55     1998.89     23.53 o 
   9   1  10        2.91        2.78     13.11 o 
  11   1  10       36.68       40.44     11.71 o 
  13   1  10       69.81       80.15     15.24 o 
  15   1  10      234.11      209.44     15.01 o 
 -20   2  10        4.22        9.20      9.11 o 
 -18   2  10       74.20       89.64      9.96 o 
 -16   2  10      137.27      121.61      9.20 o 
 -14   2  10       11.76       12.20      6.04 o 
 -12   2  10      205.05      197.83     10.60 o 
 -10   2  10        0.00        3.63      7.17 o 
  -8   2  10     1102.00     1094.47     19.89 o 
  -6   2  10        3.61        2.14      8.68 o 
  -4   2  10      201.41      207.89      9.52 o 
  -2   2  10      135.27      117.01      9.33 o 
   0   2  10       17.96       29.98      8.72 o 
   2   2  10       45.34       40.37     10.19 o 
   4   2  10       15.23       18.34      7.56 o 
   6   2  10      143.70      145.40     12.25 o 
   8   2  10       41.21       42.00     11.26 o 
  10   2  10       37.67       22.74     11.02 o 
  12   2  10      467.92      469.87     19.69 o 
 -17   3  10       42.12       51.03     10.29 o 
 -15   3  10        3.52        9.04     11.62 o 
 -13   3  10      195.99      196.61      9.32 o 
 -11   3  10        1.21        5.16      7.74 o 
  -9   3  10      455.88      447.31     21.08 o 
  -7   3  10        0.36       -5.09      7.73 o 
  -5   3  10       30.61       35.77      9.24 o 
  -3   3  10        2.99       13.39     10.47 o 
  -1   3  10       10.56       19.72     10.35 o 
   1   3  10       83.20       80.09      9.88 o 
   3   3  10      163.46      163.51     10.03 o 
   5   3  10       88.18       91.92     11.84 o 
   7   3  10        3.18        3.39     11.29 o 
   9   3  10       25.65       39.10     12.90 o 
  -8   4  10        3.85        7.18     10.23 o 
  -6   4  10      114.33      124.36     11.33 o 
  -4   4  10       45.60       51.84     10.03 o 
  -2   4  10      132.23      106.94      9.53 o 
   0   4  10       61.86       69.46      9.57 o 
 -21   1  11       13.35       21.10     10.27 o 
 -19   1  11       11.55       17.59      9.84 o 
 -17   1  11      600.76      562.11     16.84 o 
 -15   1  11      455.70      454.73     17.56 o 
 -13   1  11       33.97       33.91      6.45 o 
 -11   1  11       13.45       20.92      8.78 o 
  -9   1  11      120.36      119.27      8.50 o 
  -7   1  11      296.11      270.93     10.50 o 
  -5   1  11       28.28       25.58      6.40 o 
  -3   1  11      828.08      809.89     15.38 o 
  -1   1  11     1032.24     1033.67     20.26 o 
   1   1  11      195.85      179.79     10.54 o 
   3   1  11      141.00      163.83     11.68 o 
   5   1  11        0.00       -0.33      7.90 o 
   7   1  11      857.80      851.28     18.67 o 
   9   1  11      149.46      169.24     15.18 o 
  11   1  11      247.75      232.48     16.83 o 
  13   1  11       16.80       12.89     16.44 o 
 -18   2  11       18.71       14.53      8.08 o 
 -16   2  11        0.50        7.36      6.96 o 
 -14   2  11       90.71       94.92      7.83 o 
 -12   2  11      104.60      105.79      8.64 o 
 -10   2  11      272.01      272.79     10.68 o 
  -8   2  11      305.23      321.12     10.95 o 
  -6   2  11      444.75      404.39     11.12 o 
  -4   2  11      244.29      229.16     15.45 o 
  -2   2  11      775.59      758.38     18.91 o 
   0   2  11       78.01       87.22      9.59 o 
   2   2  11       29.08       29.64      9.48 o 
   4   2  11      125.19      109.09     10.88 o 
   6   2  11        4.60       13.18     10.20 o 
   8   2  11        0.02        0.12      9.97 o 
  10   2  11        4.68       23.43     14.55 o 
 -13   3  11      116.55      131.52     12.76 o 
 -11   3  11       90.16       74.77     12.29 o 
  -9   3  11       47.73       39.42     11.70 o 
  -7   3  11       17.51       11.52      9.42 o 
  -5   3  11        7.58       13.48     11.54 o 
  -3   3  11       67.28       65.61      9.00 o 
  -1   3  11       56.21       36.19      9.46 o 
   1   3  11       71.51       88.85     11.74 o 
   3   3  11      208.88      216.58     11.79 o 
   5   3  11       45.17       51.69     12.06 o 
 -18   0  12      380.06      434.03     17.24 o 
 -16   0  12      167.30      169.64     21.46 o 
 -14   0  12      193.53      156.49     16.37 o 
 -12   0  12      542.79      482.28     35.03 o 
 -10   0  12      157.86      134.17     13.98 o 
  -8   0  12      203.27      194.81     10.79 o 
  -6   0  12      381.75      337.64     25.21 o 
  -4   0  12      576.54      578.75     15.71 o 
  -2   0  12        5.78       17.90     11.20 o 
   0   0  12       74.15       83.08     12.42 o 
   2   0  12      626.70      664.28     22.16 o 
   4   0  12      914.55      866.53     25.16 o 
   6   0  12      168.91      162.58     20.92 o 
   8   0  12       64.28       59.89     20.22 o 
  10   0  12       19.56       23.57     21.87 o 
 -17   1  12       15.45       13.39      8.00 o 
 -15   1  12      132.86      124.24      7.14 o 
 -13   1  12      255.31      275.65     12.81 o 
 -11   1  12      201.19      180.53     11.23 o 
  -9   1  12      276.22      251.30     11.83 o 
  -7   1  12      128.08      107.72      8.87 o 
  -5   1  12       37.73       42.38      8.55 o 
  -3   1  12       18.24       25.43      8.45 o 
  -1   1  12        3.55        4.41     10.33 o 
   1   1  12      228.62      224.08     12.00 o 
   3   1  12       15.53       20.09     11.45 o 
   5   1  12      138.83      135.00     11.49 o 
   7   1  12      453.32      469.77     18.15 o 
   9   1  12      327.90      320.83     18.79 o 
 -16   2  12       38.47       40.14      8.31 o 
 -14   2  12        0.79        8.17      8.12 o 
 -12   2  12       58.50       63.79      8.45 o 
 -10   2  12      205.84      182.75     10.44 o 
  -8   2  12        0.20        5.18      9.94 o 
  -6   2  12       46.32       53.00     10.16 o 
  -4   2  12       60.25       51.66     10.19 o 
  -2   2  12      152.93      164.87     10.43 o 
   0   2  12        0.08       12.32      9.42 o 
   2   2  12       43.40       53.57      9.35 o 
   4   2  12       55.23       57.01     10.94 o 
   6   2  12      179.46      201.64     13.76 o 
  -7   3  12        0.27        5.35     14.40 o 
  -5   3  12      269.38      253.23     13.37 o 
  -3   3  12       33.62       50.99     14.58 o 
 -15   1  13       61.28       61.28     14.06 o 
 -13   1  13        8.88       10.07      8.08 o 
 -11   1  13       34.36       50.18      8.94 o 
  -9   1  13      103.58      104.21      9.32 o 
  -7   1  13      148.48      151.83      9.24 o 
  -5   1  13       33.66       37.43     11.60 o 
  -3   1  13      110.93      141.79     13.09 o 
  -1   1  13       11.17       13.76     10.23 o 
   1   1  13       92.21      103.29     11.03 o 
   3   1  13       75.91      103.31     12.86 o 
  -8   2  13      191.18      220.84     13.67 o 
  -6   2  13        5.44        6.46      9.21 o 
  -4   2  13      140.00      132.67     11.16 o 
  -2   2  13        0.21        6.89     10.41 o 
  -6   0  14        1.99        6.28     14.02 o 
  -4   0  14      158.99      190.77     22.46 o 
                                                 
